# Supplementary material for: The Efficacy and Safety of Tandem Transplant Versus Single Stem Cell Transplant for Multiple Myeloma Patients: A Systematic Review and Meta-Analysis
Source: Diagnostics (Basel). 2024 May 16;14(10):1030. doi: 10.3390/diagnostics14101030 (PMC11119921; doi:10.3390/diagnostics14101030)
Supplement: Supplementary file 1 [file diagnostics-14-01030-s001.zip]

Archive with 1 entries (1 files):
- diagnostics-2948701-supplementary.pdf
